# Supplementary material for: ATF4-mediated transcriptional regulation protects against β-cell loss during endoplasmic reticulum stress in a mouse model
Source: Mol Metab. 2021 Sep 20;54:101338. doi: 10.1016/j.molmet.2021.101338 (PMC8487982; doi:10.1016/j.molmet.2021.101338)
Supplement: Multimedia component 2 [file mmc2.xlsx]

## Sheet: TableS4
Supplementary Table 4. Overlapped genes in microarray analysis
				(F/F+DMSO)/(KO+DMSO)			(F/F+Tm)/(F/F+DMSO)
up/down	ID	Gene symbol	Gene name	t-test (P-value)	Fold change	FDR (q-value)	t-test (P-value)	Fold change	FDR (q-value)
up	A_51_P464738	Slc2a1	solute carrier family 2 (facilitated glucose transporter), member 1	0.00306019	6.73519	0.0556762	0.00329606	1.64439	> 0.184
up	A_30_P01017619	Ttc28	tetratricopeptide repeat protein 28	0.0203308	6.14761	0.0767612	0.0559367	6.43268	> 0.184
up	A_51_P209736	Atoh8	atonal bHLH transcription factor 8	0.0079307	4.75326	0.0767612	0.198542	2.36772	> 0.184
up	A_55_P2031631	Igf1	insulin-like growth factor 1	0.00319469	3.90833	0.0639503	0.0390099	2.12444	> 0.184
up	A_51_P109840	Vtn	vitronectin	0.000773309	3.6311	0.0336678	0.00863065	1.92261	> 0.184
up	A_51_P356467	Cldn4	claudin 4	0.00134758	3.44244	0.0408157	0.0764211	1.59759	> 0.184
up	A_51_P314669	Pnliprp2	pancreatic lipase-related protein 2	0.0280505	2.8453	0.0767612	0.0455175	1.60952	> 0.184
up	A_55_P2032147	Wnt9a	wingless-type MMTV integration site family, member 9A	0.0032415	2.7973	0.0568648	0.10683	1.68732	> 0.184
up	A_55_P1991505	Gamt	guanidinoacetate methyltransferase	0.0093767	2.57782	0.0767612	0.0188901	1.90731	> 0.184
up	A_52_P452689	Atf3	activating transcription factor 3	0.00302502	2.57499	0.0554571	0.0889243	1.56927	> 0.184
up	A_51_P479408	Hyal1	hyaluronoglucosaminidase 1	0.00150072	2.44429	0.0437904	0.0345342	1.74237	> 0.184
up	A_55_P1953459	Yap1	yes-associated protein 1	0.00694979	2.27466	0.0767612	0.0622458	1.60778	> 0.184
up	A_52_P249798	Rnase1	ribonuclease, RNase A family, 1 (pancreatic)	0.0412232	2.26105	0.0789325	0.00667212	1.97853	> 0.184
up	A_52_P598835	Ccdc71l	coiled-coil domain containing 71 like	0.00058256	2.22918	0.030474	0.000639818	1.76313	> 0.184
up	A_55_P1967196	Lamb3	laminin, beta 3	0.00332592	2.21941	0.0767612	0.015565	1.92895	> 0.184
up	A_55_P1965882	Gp2	glycoprotein 2 (zymogen granule membrane)	0.0309266	2.19839	0.0767612	0.0322997	1.51661	> 0.184
up	A_55_P2114863	Mgll	monoglyceride lipase	0.000519699	2.15942	0.0257664	0.0234341	1.58097	> 0.184
up	A_55_P2162782	Ahnak	AHNAK nucleoprotein (desmoyokin)	0.00738363	2.1558	0.0767612	0.0201554	1.651	> 0.184
up	A_51_P245796	Ddit4	DNA-damage-inducible transcript 4	0.0032007	2.09534	0.0565875	0.0887606	1.50643	> 0.184
up	A_55_P2028259	Rhbdf2	rhomboid 5 homolog 2	0.0109132	2.07966	0.0767612	0.0577902	1.66864	> 0.184
up	A_55_P2025829	N/A	N/A	0.00245743	2.06416	0.0514732	0.0188812	1.53551	> 0.184
up	A_55_P2058550	Raet1c	retinoic acid early transcript gamma	0.0404017	2.0458	0.0767612	0.0905553	1.88316	> 0.184
up	A_51_P327632	Igsf3	immunoglobulin superfamily, member 3	0.0276893	2.04364	0.0767612	0.109065	1.69918	> 0.184
up	A_55_P2053838	Tnfaip3	tumor necrosis factor, alpha-induced protein 3	0.00548836	2.02447	0.0511021	0.00207073	2.50831	> 0.184
up	A_55_P1998947	Trim16	tripartite motif-containing 16	0.000577164	2.02071	0.030337	0.00570257	1.59363	> 0.184
up	A_51_P315890	Kcnk6	potassium inwardly-rectifying channel, subfamily K, member 6	0.00102009	2.01004	0.0371709	0.0177196	1.53534	> 0.184
up	A_51_P382152	Procr	protein C receptor, endothelial	0.0299369	1.94782	0.0767612	0.000931787	1.74014	> 0.184
up	A_55_P2150976	Mpp7	MAGUK p55 subfamily member 7	0.00701388	1.90086	0.0767612	0.0309027	1.53454	> 0.184
up	A_51_P474169	Proser2	proline and serine rich 2	0.00867138	1.88677	0.0767612	0.0633522	1.53122	> 0.184
up	A_55_P2119463	Ggh	gamma-glutamyl hydrolase	0.028452	1.87346	0.0767612	0.0241448	1.84592	> 0.184
up	A_55_P2152872	Fgfrl1	fibroblast growth factor receptor-like 1	0.000391578	1.84367	0.0267852	0.0281786	1.57269	> 0.184
up	A_51_P510900	Serpini2	serine (or cysteine) peptidase inhibitor, clade I, member 2	0.0121384	1.83164	0.136547	6.36026e-05	1.69225	> 0.184
up	A_51_P258281	Gal	galanin	0.000440408	1.77992	0.027443	0.00521818	1.53723	> 0.184
up	A_51_P437240	Emp2	epithelial membrane protein 2	0.0486016	1.71694	0.090016	0.0853306	1.52932	> 0.184
up	A_55_P1964638	Cxadr	coxsackie virus and adenovirus receptor	0.00187177	1.69133	0.0460689	0.0286145	1.65428	> 0.184
up	A_52_P108346	Myc	myelocytomatosis oncogene	0.0145222	1.68722	0.0767612	0.0244122	1.59151	> 0.184
up	A_55_P2171683	Palld	Palladin	0.00252529	1.68381	0.0519322	0.0376817	2.24546	> 0.184
up	A_52_P1197913	Gadd45b	growth arrest and DNA-damage-inducible 45 beta	0.00123177	1.63423	0.0396076	0.000624878	1.51846	> 0.184
up	A_52_P174569	Pudp	pseudouridine 5-phosphatase	0.0185344	1.63003	0.0767612	0.148769	1.53155	> 0.184
up	A_52_P302433	Plau	plasminogen activator, urokinase	0.0472557	1.61125	0.0767612	0.177513	1.66626	> 0.184
up	A_30_P01033301	N/A	lincRNA	0.0199537	1.60736	0.0513903	0.093833	1.69041	> 0.184
up	A_51_P212420	Lama4	laminin, alpha 4	0.0338101	1.59515	0.0767612	0.0445157	1.5299	> 0.184
up	A_30_P01029197	N/A	lincRNA	0.0488879	1.58513	0.106692	0.0623215	1.71966	> 0.184
up	A_30_P01017580	Wscd2	WSC domain-containing protein 2	0.0138648	1.56022	0.0767612	0.0228301	1.51916	> 0.184
up	A_51_P199104	Casq1	calsequestrin 1	0.0253087	1.53837	0.0767612	0.0608031	1.80535	> 0.184
up	A_30_P01022638	Dnah10	Dynein heavy chain 10, axonemal	0.0137949	1.53392	0.0767612	0.181442	1.5468	> 0.184
up	A_30_P01031710	N/A	lincRNA	0.0373659	1.52881	0.102832	0.167908	1.6662	> 0.184
up	A_55_P1960735	Gdf15	growth differentiation factor 15	0.0377653	1.51357	0.0767612	0.00136994	1.76036	> 0.184
down	A_55_P2007601	Sftpd	surfactant associated protein D	2.89746e-08	0.0796699	0.00142362	0.044327	0.566004	> 0.184
down	A_66_P122699	Cux2	cut-like homeobox 2	1.06214e-05	0.197348	0.0091691	0.0266502	0.494076	> 0.184
down	A_55_P2369474	Nr1h4	nuclear receptor subfamily 1, group H, member 4	0.00106814	0.300401	0.0376023	0.0198535	0.431573	> 0.184
down	A_52_P175242	Irs1	insulin receptor substrate 1	1.38858e-05	0.322664	0.0101711	0.0486715	0.503297	> 0.184
down	A_55_P2067777	Cplane1	ciliogenesis and planar polarity effector 1	9.4963e-06	0.359945	0.00913953	0.0238486	0.559091	> 0.184
down	A_30_P01025082	N/A	lincRNA	0.00106946	0.364155	0.0376023	0.0467793	0.480461	> 0.184
down	A_52_P196161	Sh3gl2	SH3-domain GRB2-like 2	0.00215231	0.368426	0.0489795	0.0408296	0.537971	> 0.184
down	A_30_P01023543	N/A	lincRNA	0.00148598	0.371132	0.0424725	0.0685007	0.523764	> 0.184
down	A_52_P655285	Zfp462	zinc finger protein 462	6.34699e-05	0.371169	0.0158877	0.010544	0.428442	> 0.184
down	A_51_P158044	Wipi1	WD repeat domain, phosphoinositide interacting 1	0.000984263	0.380351	0.0367755	0.0494189	0.51346	> 0.184
down	A_51_P282227	As3mt	arsenic (+3 oxidation state) methyltransferase	0.0349404	0.387996	0.0767612	0.115617	0.600793	> 0.184
down	A_66_P123824	Sorl1	sortilin-related receptor, LDLR class A repeats-containing	5.63878e-05	0.401398	0.0155055	0.0254549	0.596709	> 0.184
down	A_55_P2063041	Prelid3b	PRELI domain containing 3B	0.00804638	0.402854	0.0767612	0.0595513	0.630244	> 0.184
down	A_55_P2008996	Gm10034	predicted gene 10034	0.0336842	0.427338	0.0767612	0.195554	0.615662	> 0.184
down	A_65_P04961	Ntrk2	neurotrophic tyrosine kinase, receptor, type 2	2.98732e-05	0.43099	0.0133333	0.138219	0.592988	> 0.184
down	A_55_P2026340	Fmo5	flavin containing monooxygenase 5	0.0149287	0.443933	0.0767612	0.0229859	0.368044	> 0.184
down	A_51_P521155	Fbxw27	F-box and WD-40 domain protein 27	0.00169432	0.453084	0.0445915	0.138355	0.596008	> 0.184
down	A_55_P2136209	Ublcp1	ubiquitin-like domain containing CTD phosphatase 1	0.0455965	0.453381	0.0855429	0.165293	0.561646	> 0.184
down	A_55_P2128929	Cc2d2a	coiled-coil and C2 domain containing 2A	0.00460582	0.461027	0.0649083	0.121093	0.623945	> 0.184
down	A_51_P506328	Cyp2j6	cytochrome P450, family 2, subfamily j, polypeptide 6	0.0113373	0.46374	0.0767612	0.161785	0.581893	> 0.184
down	A_55_P1964225	Elac2	elaC ribonuclease Z 2	0.00275406	0.471629	0.053418	0.0151634	0.55572	> 0.184
down	A_30_P01031927	N/A	lincRNA	0.000716214	0.474541	0.0326312	0.19852	0.622815	> 0.184
down	A_55_P2058143	Pclo	piccolo (presynaptic cytomatrix protein)	0.00806997	0.481182	0.0767612	0.0954426	0.599723	> 0.184
down	A_55_P2017600	Crmp1	collapsin response mediator protein 1	0.021428	0.48254	0.0767612	0.13738	0.590081	> 0.184
down	A_30_P01020323	N/A	lincRNA	0.00708345	0.485339	0.0767612	0.0323133	0.50562	> 0.184
down	A_55_P2163639	Rspo4	R-spondin 4	0.00578212	0.489253	0.0721905	0.0484215	0.644573	> 0.184
down	A_55_P2008898	N/A	N/A	0.025163	0.491611	0.0767612	0.186837	0.653976	> 0.184
down	A_55_P1981544	Lactb	lactamase, beta	0.0078497	0.494771	0.0767612	0.00542659	0.436099	> 0.184
down	A_51_P387608	Hif1a	hypoxia inducible factor 1, alpha subunit	0.00852275	0.497209	0.0767612	0.167331	0.65863	> 0.184
down	A_55_P2102444	Rbm20	RNA binding motif protein 20	0.000773367	0.500262	0.0336678	0.0759965	0.616647	> 0.184
down	A_51_P296905	Ppat	phosphoribosyl pyrophosphate amidotransferase	0.010019	0.503419	0.0767612	0.0507832	0.521608	> 0.184
down	A_55_P2122200	Prkar2b	protein kinase, cAMP dependent regulatory, type II beta	0.0244325	0.50479	0.0767612	0.192806	0.588927	> 0.184
down	A_51_P233160	Lysmd2	LysM, putative peptidoglycan-binding, domain containing 2	0.00447348	0.510542	0.0641458	0.129381	0.656787	> 0.184
down	A_51_P408703	Rnf138rt1	ring finger protein 138, retrogene 1	0.00134464	0.511007	0.0408152	0.018649	0.38066	> 0.184
down	A_52_P630632	Rcbtb2	regulator of chromosome condensation (RCC1) and BTB (POZ) domain containing protein 2	0.03594	0.51114	0.0767612	0.170665	0.631075	> 0.184
down	A_55_P2392485	9330159F19Rik	RIKEN cDNA 9330159F19 gene	0.00302782	0.51335	0.0554571	0.0239346	0.657862	> 0.184
down	A_55_P2097391	Tent5a	terminal nucleotidyltransferase 5A	0.00198561	0.525977	0.0473671	0.0417178	0.615723	> 0.184
down	A_55_P1988789	Acss2	acyl-CoA synthetase short-chain family member 2	0.0015445	0.526836	0.0431077	0.018993	0.606889	> 0.184
down	A_30_P01026481	N/A	lincRNA	0.0139566	0.533481	0.0767612	0.0914667	0.583001	> 0.184
down	A_55_P2043367	Apol9a	apolipoprotein L 9a	0.0260844	0.54065	0.0767612	0.141351	0.633132	> 0.184
down	A_55_P2303868	5033421B08Rik	RIKEN cDNA 5033421B08 gene	0.0137167	0.541012	0.0767612	0.0509058	0.519132	> 0.184
down	A_55_P2007966	Tmem215	transmembrane protein 215	0.0109462	0.548384	0.0767612	0.133427	0.664652	> 0.184
down	A_30_P01031783	N/A	lincRNA	0.0354781	0.55441	0.0767612	0.0685433	0.537998	> 0.184
down	A_65_P10433	Htd2	hydroxyacyl-thioester dehydratase type 2	0.00787881	0.556498	0.0767612	0.00555398	0.533504	> 0.184
down	A_30_P01021145	N/A	lincRNA	0.0158481	0.5567	0.0767612	0.0233417	0.45704	> 0.184
down	A_55_P1958165	Ms4a7	membrane-spanning 4-domains, subfamily A, member 7	0.0147854	0.557948	0.0767612	0.142566	0.526517	> 0.184
down	A_30_P01028991	N/A	lincRNA	0.0258554	0.561494	0.0767612	0.0309664	0.464938	> 0.184
down	A_55_P2028798	Nqo2	N-ribosyldihydronicotinamide quinone reductase 2	0.00128794	0.563524	0.0400747	0.128737	0.55554	> 0.184
down	A_30_P01028630	N/A	lincRNA	0.00235871	0.564015	0.0507774	0.0251048	0.592784	> 0.184
down	A_51_P314186	Syne1	spectrin repeat containing, nuclear envelope 1	0.00766954	0.565078	0.0767612	0.00814438	0.58387	> 0.184
down	A_55_P2142251	Hist2h3c2	histone cluster 2, H3c2	0.000310367	0.566564	0.0249204	0.00408253	0.577596	> 0.184
down	A_51_P464911	Msrb2	methionine sulfoxide reductase B2	0.00406184	0.567295	0.0618727	0.194803	0.566091	> 0.184
down	A_51_P247481	Adck1	aarF domain containing kinase 1	0.00223081	0.568655	0.049753	0.0344649	0.659661	> 0.184
down	A_55_P2041011	Slc2a13	solute carrier family 2 (facilitated glucose transporter), member 13	0.0233455	0.575974	0.0767612	0.10721	0.417163	> 0.184
down	A_52_P676623	Zfp518a	zinc finger protein 518A	0.0106937	0.576492	0.0767612	0.151733	0.653193	> 0.184
down	A_52_P334562	Vdr	vitamin D (1,25-dihydroxyvitamin D3) receptor	0.0195752	0.578111	0.0767612	0.0136379	0.554684	> 0.184
down	A_52_P26626	Fam92b	family with sequence similarity 92, member B	0.00494002	0.580806	0.0667238	0.0578259	0.506773	> 0.184
down	A_52_P376214	Cstf3	cleavage stimulation factor, 3' pre-RNA, subunit 3	0.0096627	0.587497	0.0767612	0.0511279	0.651504	> 0.184
down	A_55_P1967837	Tmem198	transmembrane protein 198	0.0470511	0.589092	0.139211	0.030035	0.651456	> 0.184
down	A_55_P2015495	Abat	4-aminobutyrate aminotransferase	0.0127588	0.589366	0.0767612	0.0241608	0.635023	> 0.184
down	A_30_P01029666	N/A	lincRNA	0.00259034	0.591797	0.0523518	0.133701	0.59672	> 0.184
down	A_55_P2161465	Gm10516	predicted gene 10516	0.0390478	0.594221	0.0767612	0.0735491	0.509455	> 0.184
down	A_52_P458000	AI467606	expressed sequence AI467606	0.0217128	0.594294	0.0767612	0.0346362	0.637127	> 0.184
down	A_55_P2062603	4932438A13Rik	RIKEN cDNA 4932438A13 gene	0.0299795	0.595067	0.0767612	0.0187375	0.5129	> 0.184
down	A_66_P120603	Trps1	transcriptional repressor GATA binding 1	0.0122963	0.595215	0.0767612	0.0142198	0.502857	> 0.184
down	A_55_P2068233	Phactr1	phosphatase and actin regulator 1	0.00211959	0.596311	0.0486703	0.00308943	0.624758	> 0.184
down	A_30_P01027471	N/A	lincRNA	0.0230247	0.601824	0.0767612	0.0689176	0.465355	> 0.184
down	A_51_P295967	Proc	protein C	0.0159858	0.609728	0.0767612	0.00799108	0.538565	> 0.184
down	A_30_P01029493	N/A	lincRNA	0.00899984	0.611	0.0767612	0.0834423	0.627395	> 0.184
down	A_55_P2317665	E2f1	E2F transcription factor 1	0.0237129	0.611384	0.0767612	0.00381006	0.562828	> 0.184
down	A_52_P442169	Bsn	bassoon	0.00253734	0.615329	0.0519578	0.0117962	0.647445	> 0.184
down	A_55_P2114557	Gm3924	predicted gene 3924	0.00241995	0.616168	0.0512654	0.0013154	0.559777	> 0.184
down	A_30_P01028943	N/A	lincRNA	0.001075	0.618325	0.0376023	0.0328779	0.621608	> 0.184
down	A_55_P1958537	Map6	microtubule-associated protein 6	0.00130562	0.621246	0.0402863	0.00563998	0.66046	> 0.184
down	A_55_P2018697	Ldhd	lactate dehydrogenase D	0.00229646	0.622684	0.0501975	0.132736	0.587688	> 0.184
down	A_55_P2110513	Lmo7	LIM domain only 7	0.000796271	0.625883	0.0341219	0.0137179	0.436837	> 0.184
down	A_55_P1995507	Aqp11	aquaporin 11	0.0125241	0.625924	0.0767612	0.0370343	0.562839	> 0.184
down	A_55_P2176530	Ldah	lipid droplet associated hydrolase	0.020781	0.628639	0.0767612	0.0589748	0.625226	> 0.184
down	A_51_P495485	Pip4p2	phosphatidylinositol-4,5-bisphosphate 4-phosphatase 2	0.00879281	0.631845	0.0767612	0.0949075	0.552536	> 0.184
down	A_55_P2348409	D430022A14Rik	RIKEN cDNA D430022A14 gene	0.00205478	0.633856	0.0480117	0.0287686	0.422044	> 0.184
down	A_51_P370510	Clba1	clathrin binding box of aftiphilin containing 1	0.0358659	0.634403	0.0767612	0.169744	0.656927	> 0.184
down	A_30_P01025922	N/A	lincRNA	0.0347351	0.640442	0.0767612	0.0162292	0.645885	> 0.184
down	A_30_P01032290	N/A	lincRNA	0.0125117	0.640999	0.0767612	0.142068	0.642544	> 0.184
down	A_55_P2016739	Rbm12b2	RNA binding motif protein 12 B2	0.00337541	0.644284	0.0577023	0.0654257	0.581984	> 0.184
down	A_51_P368285	Rflna	refilin A	0.0360262	0.644793	0.0767612	0.0524298	0.500426	> 0.184
down	A_30_P01028219	N/A	lincRNA	0.0277505	0.646249	0.0767612	0.103876	0.616118	> 0.184
down	A_52_P652336	Lhx1	LIM homeobox protein 1	0.0267283	0.649371	0.0767612	0.0232134	0.517985	> 0.184
down	A_30_P01032407	N/A	lincRNA	0.018525	0.650917	0.0767612	0.0177203	0.519749	> 0.184
down	A_55_P2182187	Neurog3	neurogenin 3	0.0387668	0.652688	0.0767612	0.0279048	0.356739	> 0.184
down	A_55_P2020338	Scml4	Scm polycomb group protein like 4	0.0464744	0.654229	0.0869007	0.10544	0.644266	> 0.184
down	A_52_P161806	Ovca2	candidate tumor suppressor in ovarian cancer 2	0.00980434	0.658952	0.0767612	0.105855	0.627063	> 0.184
down	A_55_P2094881	Fgfr2	fibroblast growth factor receptor 2	0.0492736	0.663791	0.0910309	0.00402469	0.435664	> 0.184
